# Supplementary material for: Capsanthin Inhibits Atherosclerotic Plaque Formation and Vascular Inflammation in ApoE−/− Mice
Source: Biomedicines. 2022 Jul 23;10(8):1780. doi: 10.3390/biomedicines10081780 (PMC9332034; doi:10.3390/biomedicines10081780)
Supplement: Supplementary file 1 [file biomedicines-10-01780-s001.zip]

Archive with 1 entries (1 files):
- biomedicines-1798484-supplementary.pptx
